# Supplementary material for: Concise Synthesis of Pseudane IX, Its N-Oxide, and Novel Carboxamide Analogs with Antibacterial Activity
Source: Molecules. 2024 Aug 2;29(15):3676. doi: 10.3390/molecules29153676 (PMC11314064; doi:10.3390/molecules29153676)
Supplement: Supplementary file 1 [file molecules-29-03676-s001.zip]

Archive with 1 entries (1 files):
- molecules-3134925-supplementary.pdf
